# Supplementary material for: MoaE Is Involved in Response to Oxidative Stress in Deinococcus radiodurans
Source: Int J Mol Sci. 2023 Jan 26;24(3):2441. doi: 10.3390/ijms24032441 (PMC9916421; doi:10.3390/ijms24032441)
Supplement: Supplementary file 1 [file ijms-24-02441-s001.zip]

Archive with 1 entries (1 files):
- ijms-2106517-supplementary.pdf
